# Supplementary material for: Synthesis and Evaluation of Glucosyl-, Acyl- and Silyl- Resveratrol Derivatives as Retinoprotective Agents: Piceid Octanoate Notably Delays Photoreceptor Degeneration in a Retinitis Pigmentosa Mouse Model
Source: Pharmaceuticals (Basel). 2024 Nov 5;17(11):1482. doi: 10.3390/ph17111482 (PMC11597447; doi:10.3390/ph17111482)
Supplement: Supplementary file 1 [file pharmaceuticals-17-01482-s001.zip]

Archive with 1 entries (1 files):
- pharmaceuticals-3287101-supplementary.pdf
